# Supplementary material for: Evaluating Sustainable Feed Alternatives in Sparus aurata: How Alternative Proteins and Oils Maintain EPA+DHA Content and Improve Human Health Lipid Indices
Source: Foods. 2026 May 16;15(10):1762. doi: 10.3390/foods15101762 (PMC13206125; doi:10.3390/foods15101762)
Supplement: Supplementary file 1 [file foods-15-01762-s001.zip]

Archive with 2 entries (2 files):
- Figures Supplementary_FOODS.pdf
- Tables Supplementary_R2.pdf
